# Supplementary material for: INFOGEST Digestion Assay of Raw and Roasted Hazelnuts and Its Impact on Allergens and Their IgE Binding Activity
Source: Foods. 2022 Sep 19;11(18):2914. doi: 10.3390/foods11182914 (PMC9498782; doi:10.3390/foods11182914)
Supplement: Supplementary file 1 [file foods-11-02914-s001.zip]

Archive with 3 entries (3 files):
- foods-1868141-supplementary.docx
- Report S1.pdf
- Report S2.xlsx
