# Supplementary material for: INFOGEST Digestion Assay of Raw and Roasted Hazelnuts and Its Impact on Allergens and Their IgE Binding Activity
Source: Foods. 2022 Sep 19;11(18):2914. doi: 10.3390/foods11182914 (PMC9498782; doi:10.3390/foods11182914)
Supplement: Supplementary file 1 [file foods-11-02914-s001.zip › Report S2.xlsx]

## Sheet: Figure 1D 1D-immunoblot
Lane 1	Lane 1	Lane 1	Lane 1	Lane 1	Lane 1	Lane 2	Lane 2	Lane 2	Lane 2	Lane 2	Lane 2	Lane 3	Lane 3	Lane 3	Lane 3	Lane 3	Lane 3	Lane 4	Lane 4	Lane 4	Lane 4	Lane 4	Lane 4	Lane 5	Lane 5	Lane 5	Lane 5	Lane 5	Lane 5
Band No	Volume	Vol+BkGnd	Calib Vol(ug)	MW	Rf	Band No	Volume	Vol+BkGnd	Calib Vol(ug)	MW	Rf	Band No	Volume	Vol+BkGnd	Calib Vol(ug)	MW	Rf	Band No	Volume	Vol+BkGnd	Calib Vol(ug)	MW	Rf	Band No	Volume	Vol+BkGnd	Calib Vol(ug)	MW	Rf
1	10671.2	35588	0.464666	56.975	0.115	1	27747.9	50154	1.20825	22.495	0.428	1	33337	59462	1.45163	34.252	0.263	1	13457	31316	0.585972	35.788	0.251	1	4576.25	7708	0.199268	100	0.006
2	23866.5	45243	1.03925	33.775	0.266	2	28390.3	58053	1.23623	17.877	0.538	2	48255.2	82543	2.10123	22.232	0.434	2	42858.5	79136	1.86623	22.761	0.423	2	9687.25	15786	0.421822	70	0.058
3	50343	91137	2.19214	22.495	0.428	3	3013.75	13605	0.131231	14.217	0.657	3	65716.9	109585	2.86158	17.54	0.547	3	56742	109578	2.47078	17.945	0.536	3	20067.7	30514	0.87383	55	0.132
4	59056.5	102651	2.57156	17.607	0.546	4	112843	172013	4.91362	11.063	0.821	4	86175.8	136438	3.75244	10.838	0.836	4	92407.6	149553	4.0238	11.063	0.821	4	28133.6	39910	1.22505	35	0.257
5	190510	245938	8.29556	10.866	0.834																			5	28160.5	48029	1.22622	25	0.378
												Figure S2												6	46991.8	73676	2.04622	15	0.628
																								7	23139.6	37539	1.00759	10	0.894
																									160757	7	7
																							RAW		ROAST
																							Ct	Dg	Ct	Dg	MW (KDa)
																							1.03925	n/a	1.45163	0.585972	35
																							2.19214	1.20825	2.10123	1.86623	22
																							2.57156	1.23623	2.86158	2.47078	17
																							8.29556	4.91362	3.75244	4.0238	12
																							Figure 1D calibrated volume of IgE response in ug
																							RAW		ROAST
																							Ct	Dg	Ct	Dg	MW (KDa)
																							0.21	n/a	0.18	n/a	35
																							0.41	n/a	0.4	0.17	22
																							0.49	0.25	0.85	0.53	17
																							0.638266	0.877522	0.765019	0.855021	12
																							Figure 1C SDS-PAGE calibrated volume in ug
																							RAW		ROAST
																							Ct	Dg	Ct	Dg	MW (KDa)
																							4.94879	n/a	8.06461	0.585972	35
																							5.34668	1.20825	5.25307	10.9778	22
																							5.24808	4.94492	3.36657	4.66184	17
																							12.997	5.59943	4.90503	4.70608	12
																							Ratio of calibrated volumes IgE/proteins bands

## Sheet: Figure 1C, nondefat normal load
Lane 1	Lane 1	Lane 1	Lane 1	Lane 1	Lane 1	Lane 2	Lane 2	Lane 2	Lane 2	Lane 2	Lane 2	Lane 3	Lane 3	Lane 3	Lane 3	Lane 3	Lane 3	Lane 4	Lane 4	Lane 4	Lane 4	Lane 4	Lane 4	Lane 5	Lane 5	Lane 5	Lane 5	Lane 5	Lane 5	Lane 6	Lane 6	Lane 6	Lane 6	Lane 6	Lane 6	Lane 7	Lane 7	Lane 7	Lane 7	Lane 7	Lane 7
Band No	Volume	Vol+BkGnd	Calib Vol(ug)	MW	Rf	Band No	Volume	Vol+BkGnd	Calib Vol(ug)	MW	Rf	Band No	Volume	Vol+BkGnd	Calib Vol(ug)	MW	Rf	Band No	Volume	Vol+BkGnd	Calib Vol(ug)	MW	Rf	Band No	Volume	Vol+BkGnd	Calib Vol(ug)	MW	Rf	Band No	Volume	Vol+BkGnd	Calib Vol(ug)	MW	Rf	Band No	Volume	Vol+BkGnd	Calib Vol(ug)	MW	Rf
1	14747.6	98185	0.11	49.385	0.216	1	16968.2	78528	0.12	50.959	0.207	1	25199.7	106477	0.18	37.683	0.274	1	23040.8	131753	0.17	22.822	0.399	1	133123	523486	0.96	244.026	0.009	1	113327	565474	0.81	260.526	0.004	1	71874.8	151836	0.52	250	0.007
2	28597.7	124283	0.21	34.014	0.295	2	15958	116929	0.11	18.464	0.478	2	55145	270059	0.4	24.27	0.38	2	18364.6	100945	0.13	19.304	0.459	2	6898	45948	0.05	17.837	0.494	2	70088	503160	0.5	12.078	0.733	2	81433.9	186657	0.59	150	0.035
3	57242.6	221585	0.41	22.717	0.4	3	34691.8	183871	0.25	17.088	0.516	3	29365.2	133698	0.21	18.967	0.466	3	73528.9	201984	0.53	17.575	0.501	3	281572	685025	2.02	12.259	0.724							3	114729	236883	0.82	100	0.072
4	67684	229546	0.49	16.861	0.523	4	2.36604e+06	3180685	17.01	11.36	0.768	4	118719	269372	0.85	17.325	0.509	4	65913.6	168694	0.47	15.824	0.562	4	7078.63	31867	0.05	9.571	0.856							4	335935	545333	2.41	70	0.113
5	59114.5	188862	0.42	15.54	0.573				17.49			5	132728	278724	0.95	15.301	0.584	5	2.58873e+06	3247219	18.61	11.389	0.767	5	6348.34	34094	0.05	9.387	0.865							5	235304	441506	1.69	55	0.179
6	2.27135e+06	3140789	16.33	11.718	0.751			1.701	0.48	2.181		6	2.50237e+06	3314175	17.99	12.168	0.729				19.91															6	180110	368025	1.29	35	0.289
			17.97					0.88		1.36					20.58					1.861	1.3	3.161														7	170452	391961	1.23	25	0.371
		1.633	1.64	3.273										1.799	2.59	4.389				0.86		2.16	Legend	numbers are obtained from ovrload TCA deftaed gel												8	201332	384797	1.45	15	0.597
		0.64		2.28										0.77		3.36								from the corresponding gel bands covering this MW region and then divided by 13,333 because 20 ul/1,5 ul is 13,333												9	114869	380775	0.83	10	0.836
																																							10.83
																							RAW		ROAST
												Figure S3											Ct	Dg	Ct	Dg	MW (KDa)
																							0.21	n/a	0.18	n/a	35
																							0.41	n/a	0.4	0.17	22
																							0.49	0.25	0.85	0.53	17
																							0.638266	0.877522	0.765019	0.855021	12
																							Figure 1C SDS-PAGE calibrated volume in ug
																							quantification of proteins in the complete lanes
																							per lane there is 1,5 ul of non defatted digest
																							RAW		ROAST
																							Ct	Dg	Ct	Dg
																							2.28	1.36	3.36	2.16	ug/lane
																							1.52	0.906667	2.24	1.44	mg/mL
																							152	90.6667	224	144	in 100 ul
																							If Ct RAW is set to 1 (152 ug is regarded as 100%, then normalization factors would be as follows
																								fig 1C source Normalization set No 1
																								RAW		ROAST
																								Ct	Dg	Ct	Dg
																								1	0.596491	1.47368	0.947368

## Sheet: Figure 1B TCA defatted overload
Lane 1	Lane 1	Lane 1	Lane 1	Lane 1	Lane 1	Lane 2	Lane 2	Lane 2	Lane 2	Lane 2	Lane 2	Lane 3	Lane 3	Lane 3	Lane 3	Lane 3	Lane 3	Lane 4	Lane 4	Lane 4	Lane 4	Lane 4	Lane 4	Lane 5	Lane 5	Lane 5	Lane 5	Lane 5	Lane 5	Lane 6	Lane 6	Lane 6	Lane 6	Lane 6	Lane 6	Lane 7	Lane 7	Lane 7	Lane 7	Lane 7	Lane 7	Lane 8	Lane 8	Lane 8	Lane 8	Lane 8	Lane 8
Band No	Volume	Vol+BkGnd	Calib Vol(ug)	MW	Rf	Band No	Volume	Vol+BkGnd	Calib Vol(ug)	MW	Rf	Band No	Volume	Vol+BkGnd	Calib Vol(ug)	MW	Rf	Band No	Volume	Vol+BkGnd	Calib Vol(ug)	MW	Rf	Band No	Volume	Vol+BkGnd	Calib Vol(ug)	MW	Rf	Band No	Volume	Vol+BkGnd	Calib Vol(ug)	MW	Rf	Band No	Volume	Vol+BkGnd	Calib Vol(ug)	MW	Rf	Band No	Volume	Vol+BkGnd	Calib Vol(ug)	MW	Rf
1	5.96467e+06	20963520	0.32	71.605	0.156	1	3.1732e+07	60357578	1.7	48.921	0.27	1	1.28992e+06	1847136	0.07	13.529	0.933	1	1.24328e+07	30356606	0.96	49.082	0.268	1	9.24288e+06	24240280	0.49	48.009	0.28	1	8.94273e+06	15024108	0.48	44.091	0.332	1	6.55953e+06	12167778	0.35	44.223	0.33	1	7.3955e+06	13219334	0.4	116	0.057
2	2.45674e+07	46749086	1.31	50.118	0.258	2	5505230	19128570	0.29	45.254	0.316	2	615600	871374	0.03	12.871	0.957	2	4.8801e+07	81377418	2.61	38.867	0.397	2	5.41869e+06	18102464	0.29	44.743	0.323	2	1.13476e+07	14941754	0.61	12.541	0.969	2	7.11778e+06	8986096	0.38	12.541	0.969	2	1.79541e+07	27294563	0.96	66	0.174
3	4.95302e+07	81845856	2.65	39.701	0.387	3	1.31433e+07	39627386	0.7	40.12	0.381							3	1.7235e+07	36443002	0.92	36.42	0.428	3	19957592	40434428	1.07	39.284	0.392				1.09						0.73			3	2.52206e+07	40681229	1.35	45	0.32
4	1.7872e+07	34070550	0.96	37.223	0.418	4	6.71721e+06	22400744	0.36	32.07	0.49							4	4.4805e+07	78313085	2.4	31.21	0.503	4	3.87973e+06	13071672	0.21	31.316	0.502													4	1.97466e+07	30927580	1.06	35	0.447
5	4.88249e+07	78924320	2.61	31.744	0.495	5	2.31438e+07	40774088	1.24	30.18	0.521		If Ct RAW is set to 1 (152 ug is regarded as 100%, then normalization factors would be as follows					5	2.37032e+07	41167582	1.27	29.484	0.533	5	1.92324e+07	33665590	1.03	29.681	0.529													5	1.93429e+07	27265005	1.03	25	0.617
6	2.19372e+07	37985694	1.17	30.079	0.522	6	2.714e+07	44665378	1.45	27.682	0.565							6	5.31109e+07	86038415	2.84	26.863	0.581	6	2.07603e+07	34466562	1.11	27.134	0.576													6	3.19322e+07	47760514	1.71	18	0.77
7	5.14933e+07	82644854	2.75	27.316	0.572	7	2.66419e+07	54730574	1.42	25.528	0.607		Fig 1B source Normalization set No 2					7	8.10076e+06	22164856	0.43	25.351	0.61	7	1.36128e+07	32792550	0.73	25.264	0.612													7	28656071	39615731	1.53	14	0.916
8	1.12591e+07	44648600	0.6	25.704	0.603	8	2677000	23981296	0.14	20.31	0.713		RAW		ROAST			8	5.23431e+06	27646794	0.28	24.125	0.634	8	2.44062e+06	20699146	0.13	19.931	0.722																8.04
9	2.73907e+07	65916912	1.46	19.708	0.727	9	5.75388e+06	32313200	0.31	17.877	0.773		Ct	Dg	Ct	Dg		9	4.62746e+07	100933707	2.47	19.561	0.73	9	2.23239e+06	21615882	0.12	17.179	0.794
10	3.50244e+07	60632447	1.87	18.783	0.749	10	126575069	198914126	6.77	13.953	0.918		1	0.772	1.128	0.664		10	5.48134e+07	105129385	2.93	18.253	0.763	10	1.19522e+08	199045194	6.39	13.859	0.921
11	1.12591e+07	44648600	0.79	17	0.912	11	92009678	147762557	4.92	13.388	0.938							11	5.23431e+06	27646794	0.9	17.123	0.82	11	9.29981e+07	141149368	4.97	13.059	0.95
12	1.05878e+08	147201657	5.66	14.079	0.945				19.3									12	1.23824e+08	197086769	6.62	14.158	0.909				16.54
13	5.32376e+07	80912895	2.85	13.2					11.69									13	6.67584e+07	119684140	3.57	13.012	0.952				11.36
			25																		28.2
			8.51																		10.19
												Figure S4												quantification of proteins in the complete lanes
																								per lane there is 20 ul of non defatted digest
																								RAW		ROAST
																								Ct	Dg	Ct	Dg
																								25	19.3	28.2	16.6	ug/lane
																								1.25	0.965	1.41	0.83	mg/mL
																								125	96.5	141	83	in 100 ul

## Sheet: Figure 1A nondefated overload
Lane 1	Lane 1	Lane 1	Lane 1	Lane 1	Lane 1	Lane 2	Lane 2	Lane 2	Lane 2	Lane 2	Lane 2	Lane 3	Lane 3	Lane 3	Lane 3	Lane 3	Lane 3	Lane 4	Lane 4	Lane 4	Lane 4	Lane 4	Lane 4	Lane 5	Lane 5	Lane 5	Lane 5	Lane 5	Lane 5	Lane 6	Lane 6	Lane 6	Lane 6	Lane 6	Lane 6
Band No	Volume	Vol+BkGnd	Calib Vol(ug)	MW	Rf	Band No	Volume	Vol+BkGnd	Calib Vol(ug)	MW	Rf	Band No	Volume	Vol+BkGnd	Calib Vol(ug)	MW	Rf	Band No	Volume	Vol+BkGnd	Calib Vol(ug)	MW	Rf	Band No	Volume	Vol+BkGnd	Calib Vol(ug)	MW	Rf	Band No	Volume	Vol+BkGnd	Calib Vol(ug)	MW	Rf
1	61481.8	124146	0.79	64.3	0.165	1	190671	345789	2.44	47.097	0.264	1	21985.6	76874	0.28	60.829	0.179	1	87002.9	200337	1.11	46.803	0.267	1	150315	207244	1.92	39.359	0.351	1	30696.2	42277	0.39	116	0.043
2	236569	385232	3.02	46.77	0.268	2	21622.6	122407	0.28	41.148	0.329	2	27999.1	96091	0.36	52.079	0.223	2	50567.1	149836	0.65	39.359	0.351	2	259450	557541	3.31	14.297	0.846	2	59914	81082	0.77	66	0.16
3	382296	824691	4.88	36.466	0.388	3	90054.7	267472	1.15	35.305	0.403	3	118676	247147	1.52	46.659	0.268	3	227124	438159	2.9	36.563	0.387							3	89458.9	131546	1.14	45	0.286
4	327859	836647	4.19	29.42	0.496	4	100057	259505	1.28	27.868	0.524	4	376695	802531	4.81	36.135	0.392	4	98712.8	228280	1.26	27.974	0.522		If Ct RAW is set to 1 (152 ug is regarded as 100%, then normalization factors would be as follows					4	69091.2	96231	0.88	35	0.408
5	322755	919596	4.12	25.074	0.577	5	251446	592135	3.21	24.269	0.594	5	270909	739197	3.46	29.141	0.501	5	171692	357614	2.19	25.744	0.564							5	66519.3	89642	0.85	25	0.579
6	27824	282583	0.36	22.197	0.635	6	53794.4	241602	0.69	19.761	0.689	6	354828	1040802	4.53	24.78	0.584	6	56670	186637	0.72	24.046	0.597		Fig 1A source Normalization set No 3					6	133111	195619	1.7	18	0.732
7	378526	992617	4.83	18.276	0.724	7	2.99311e+06	3947471	38.23	13.256	0.879	7	3.12783e+06	5327265	39.95	11.488	0.934	7	200794	487928	2.56	19.027	0.706		RAW		ROAST			7	99255.8	145298	1.27	14	0.856
8	360945	625565	4.61	16.343	0.778	8	45291	74831	0.58	9.674	0.99	8	29899.2	90386	0.38	9.674	0.99	8	3.23817e+06	4215029	41.36	12.605	0.899		Ct	Dg	Ct	Dg
9	2.03363e+06	2846418	25.97	13.034	0.886				47.86						55.29			9	38198.9	63130	0.49	9.628	0.991		0.997175	0.601695	1.10734	0.655367
			52.77					11.69	21.32					10.19	39.15						53.24
		8.51	35.31																	11.36	23.24
													Figure S5
																									53 ug in raw Ct in 20 ul applied = 2,65 mg/ml
																									55 ug in roast Ct in 20 ul applied = 2,75 mg/ml
																								Maximal theoratical concentration of protein in 12 ml of oral gastricsalivary fluid of 12 ml is 450 mg/12 ml = 37 mg/ml
																								quantification of proteins in the complete lanes
																								per lane there is 20 ul of non defatted digest
																								RAW		ROAST
																								Ct	Dg	Ct	Dg
																								35.3	21.3	39.2	23.2	ug/lane
																								1.765	1.065	1.96	1.16	mg/mL
																								176.5	106.5	196	116	in 100 ul

## Sheet: Sheet2
					RAW		ROAST
					Ct	Dg	Ct	Dg	MW (KDa)
					4.94879	n/a	8.06461	0.585972	35
					5.34668	1.20825	5.25307	10.9778	22
					5.24808	4.94492	3.36657	4.66184	17
					12.997	5.59943	4.90503	4.70608	12
